# Supplementary material for: Genome-Wide Association Studies of Growth Trait Heterosis in Crossbred Meat Rabbits
Source: Animals (Basel). 2024 Jul 18;14(14):2096. doi: 10.3390/ani14142096 (PMC11273820; doi:10.3390/ani14142096)
Supplement: Supplementary file 1 [file animals-14-02096-s001.zip › Supplementary Table S1..xlsx]

## Sheet: Sheet1
Table S1: 85 protein-coding genes were significantly associated with weight heterosis at 84 days of age;
Ensembl ID	Location (bp)	Official gene symbol	Description
ENSOCUG00000000303	OCU7：31525845-31565294	PPP1R3A	protein phosphatase 1 regulatory subunit 3A
ENSOCUG00000000715	OCU1： 174451133- 174728828	CD44	CD44 molecule
ENSOCUG00000000718	OCU1： 174575599- 174727097	SLC1A2	solute carrier family 1 member 2
ENSOCUG00000000721	OCU1： 174741307- 174835777	PAMR1	peptidase domain containing associated with muscle regeneration 1
ENSOCUG00000001398	OCU1： 173444672- 173624763	NAT10	N-acetyltransferase 10
ENSOCUG00000001405	OCU1： 173488941- 173658839	ABTB2	ankyrin repeat and BTB domain containing 2
ENSOCUG00000001407	OCU7：36679761- 38264483	MAGI2	membrane associated guanylate kinase, WW and PDZ domain containing 2
ENSOCUG00000001801	OCU7：30708264- 31260131	FOXP2	forkhead box P2
ENSOCUG00000003511	OCU7：32363686- 32364798	GPR85	G protein-coupled receptor 85
ENSOCUG00000003818	OCU1： 174984634- 175094498	TRIM44	tripartite motif containing 44
ENSOCUG00000008004	OCU1： 174207776- 174302243	PDHX	pyruvate dehydrogenase complex component X
ENSOCUG00000009394	OCU12： 10564367- 10565105		Novel gene
ENSOCUG00000009755	OCU12：8847136- 9102849	JARID2	jumonji and AT-rich interaction domain containing 2
ENSOCUG00000009767	OCU12：9103934- 9247152	DTNBP1	dystrobrevin binding protein 1
ENSOCUG00000010261	OCU1： 173925786- 173955723	EHF	ETS homologous factor
ENSOCUG00000010343	OCU12： 10208955- 10231569	TRIM27	tripartite motif containing 27
ENSOCUG00000010795	OCU7：32532172- 32633493	BMT2	S-adenosylmethionine sensor upstream of mTORC1
ENSOCUG00000013269	OCU5： 19777536- 19778244	LOC100354438	small nuclear ribonucleoprotein polypeptide C
ENSOCUG00000014198	OCU1： 173711512- 173762873	CAT	catalase
ENSOCUG00000014207	OCU1： 173766536- 173837057	ELF5	E74 like ETS transcription factor 5
ENSOCUG00000014442	OCU12： 10914361- 10915711	H1-4	H1.4 linker histone, cluster member
ENSOCUG00000014447	OCU12： 10913957- 10914337		Novel gene
ENSOCUG00000014451	OCU12： 10895201- 10895581	LOC100346716	histone H2B type 1-H
ENSOCUG00000016406	OCU12： 10710437- 10720017	LOC103349691	butyrophilin subfamily 1 member A1
ENSOCUG00000016429	OCU12： 10666814- 10668481	ABT1	activator of basal transcription 1
ENSOCUG00000016433	OCU12： 10632976- 10639848	LOC100347828	zinc finger protein with KRAB and SCAN domains 4
ENSOCUG00000016441	OCU12： 10695880- 10701459	LOC103349691	butyrophilin subfamily 1 member A1
ENSOCUG00000016546	OCU7：55247204- 56233251	CNTNAP5	contactin associated protein family member 5
ENSOCUG00000016809	OCU12： 10549783- 10555409	ZKSCAN3	Zinc finger with KRAB and SCAN domains 3
ENSOCUG00000016829	OCU12： 10446914- 10458940	GPX6	glutathione peroxidase 6
ENSOCUG00000016836	OCU12： 10427382- 10436666	GPX5	glutathione peroxidase 5
ENSOCUG00000016858	OCU12： 10628809- 10630149		Novel gene
ENSOCUG00000016860	OCU12： 10615281- 10620541	ZSCAN26	Zinc finger and SCAN domain containing 26
ENSOCUG00000017019	OCU5：20496058- 20660096	CDH11	cadherin 11
ENSOCUG00000017233	OCU12： 10824319- 10824984	LOC100344156	histone H1.3
ENSOCUG00000017970	OCU12： 10592817- 10604223	PGBD1	piggyBac transposable element derived 1
ENSOCUG00000021075	OCU12： 10348422- 10348673	LOC108177332	nucleolar and coiled-body phosphoprotein 1-like
ENSOCUG00000021141	OCU1： 174187040- 174208065	APIP	APAF1 interacting protein
ENSOCUG00000021403	OCU12： 10497639- 10498574	LOC108177333	olfactory receptor 2B11-like
ENSOCUG00000022105	OCU5： 19310735- 19311810		Novel gene
ENSOCUG00000022410	OCU12： 10851269- 10851679	LOC100345425	histone H3.1
ENSOCUG00000022638	OCU12：9787294- 9788253	LOC108177320	olfactory receptor 2W1-like
ENSOCUG00000023928	OCU12： 10849089- 10849469	LOC100344914	histone H2B type 1-C/E/F/G/I
ENSOCUG00000024086	OCU12： 10849810- 10850202	LOC100345168	histone H2A type 1-B
ENSOCUG00000024434	OCU7：31364769- 31365452	LOC100346274	isopentenyl-diphosphate Delta-isomerase 1
ENSOCUG00000024702	OCU12： 10839456- 10839836	LOC100348578	histone H2B type 1-C/E/F/G/I
ENSOCUG00000024832	OCU12：9303819- 9335406		Novel gene
ENSOCUG00000024878	OCU12： 10943921- 10944313	LOC100346975	histone H2A type 1-C
ENSOCUG00000024887	OCU1： 173393856- 173573672	CAPRIN1	cell cycle associated protein 1
ENSOCUG00000025770	OCU12：9723761- 9724699	LOC100339820	olfactory receptor 2B11-like
ENSOCUG00000026068	OCU1： 175326279- 175503076	LDLRAD3	low density lipoprotein receptor class A domain containing 3
ENSOCUG00000026226	OCU12： 10838765- 10839157	LOC100342635	histone H2A type 1-E
ENSOCUG00000026507	OCU12： 10829412- 10829822	LOC100344410	histone H3.1
ENSOCUG00000026770	OCU1： 174934220- 174935754	FJX1	four-jointed box kinase 1
ENSOCUG00000027003	OCU12： 10944653- 10945033	LOC100347239	histone H2B type 1-C/E/F/G/I
ENSOCUG00000027407	OCU12： 10796618- 10806731		Novel gene
ENSOCUG00000027631	OCU12：9701556- 9702494	LOC100339565	olfactory receptor 2B11-like
ENSOCUG00000027944	OCU12：9686583- 9687521	LOC100339317	olfactory receptor 2B11-like
ENSOCUG00000029211	OCU12： 10521637- 10535995	ZSCAN12	zinc finger and SCAN domain containing 12
ENSOCUG00000029301	OCU12： 10501959- 10507555	ZSCAN23	zinc finger and SCAN domain containing 23
ENSOCUG00000029374	OCU12：9461349- 9467213		Novel gene
ENSOCUG00000029380	OCU12： 10169827- 10180010	ZNF311	zinc finger protein 311
ENSOCUG00000030077	OCU12：9624180- 9668704		Novel gene
ENSOCUG00000032721	OCU7：54704393- 54706126		Novel gene
ENSOCUG00000033280	OCU7：32330501- 32330680	SMIM30	Small integral membrane protein 30
ENSOCUG00000033424	OCU12： 10795225- 10795784		Novel gene
ENSOCUG00000033525	OCU12：9267478- 9388134	LOC103349690	ankyrin repeat domain-containing protein 26
ENSOCUG00000033735	OCU12： 10116514- 10117539	LOC108177328	putative olfactory receptor 2W6
ENSOCUG00000033864	OCU12： 10819516- 10819827	LOC100346459	histone H4
ENSOCUG00000033985	OCU12：9667772- 9669668	LOC100342967	putative olfactory receptor 2B3
ENSOCUG00000034496	OCU12： 10807183- 10808094		Novel gene
ENSOCUG00000034571	OCU12： 10849926- 10868074		Novel gene
ENSOCUG00000035491	OCU7：54778738- 54779181		Novel gene
ENSOCUG00000035858	OCU12： 10867633- 10868772		Novel gene
ENSOCUG00000036170	OCU12： 10794163- 10804849		Novel gene
ENSOCUG00000036395	OCU12：9866734- 9867888		Novel gene
ENSOCUG00000036700	OCU12： 10723736-10730957	LOC103349692	butyrophilin subfamily 1 member A1
ENSOCUG00000036847	OCU7：32118938-32121478		Novel Novel Novel
ENSOCUG00000037148	OCU7：36887213-36889325
ENSOCUG00000037608	OCU7：36176056-36178596
ENSOCUG00000038139	OCU12： 10055949-10056971	LOC108177326	putative olfactory receptor 2W6
ENSOCUG00000038780	OCU7：31442536-31442802		Novel gene
ENSOCUG00000038878	OCU12：9949755-10000566		Novel gene
ENSOCUG00000039391	OCU7：55490968-55492038		Novel gene
ENSOCUG00000039467	OCU12： 10087833-10088795	LOC108177327	olfactory receptor 2W1
ENSOCUG00000039551	OCU12： 10874761-10875072	LOC100346459	histone H4
