# Supplementary material for: Genome-Wide Association Studies of Growth Trait Heterosis in Crossbred Meat Rabbits
Source: Animals (Basel). 2024 Jul 18;14(14):2096. doi: 10.3390/ani14142096 (PMC11273820; doi:10.3390/ani14142096)
Supplement: Supplementary file 1 [file animals-14-02096-s001.zip › Supplementary Table S2.xlsx]

## Sheet: Sheet1
Table S2: GO analysis of heterosis candidate gene;
Category	Term ID	Term name	Gene list	P
GOTERM_BP_FAT	GO:0006352	DNA-templated transcription, initiation	LOC100346459, LOC100346459	1.57E-09
GOTERM_BP_FAT	GO:0006351	transcription, DNA-templated	FOXP2, LOC100346459, JARID2, ZKSCAN3, EHF , LOC100346459	2.14E-04
GOTERM_BP_FAT	GO:0034654	nucleobase- containing compound biosynthetic process	FOXP2, LOC100346459, JARID2, ZKSCAN3, LOC100347828, EHF , NAT10, LOC100346459, ZNF311	2.18E-04
GOTERM_BP_FAT	GO:0097659	nucleic acid- templated transcription	FOXP2, LOC100346459, JARID2, ZKSCAN3, LOC100347828, EHF , LOC100346459, ZNF311	2.46E-04
GOTERM_BP_FAT	GO:0032774	RNA biosynthetic process	FOXP2, LOC100346459, JARID2, ZKSCAN3, LOC100347828, EHF , LOC100346459, ZNF311	2.67E-04
GOTERM_BP_FAT	GO:0019438	aromatic compound biosynthetic process	FOXP2, LOC100346459, JARID2, ZKSCAN3, LOC100347828, EHF , NAT10, LOC100346459, ZNF311	2.91E-04
GOTERM_BP_FAT	GO:0018130	heterocycle biosynthetic process	FOXP2, LOC100346459, JARID2, ZKSCAN3, LOC100347828, EHF , NAT10, LOC100346459, ZNF311	3.06E-04
GOTERM_BP_FAT	GO:0016070	RNA metabolic process	FOXP2, LOC100346459, JARID2, ZKSCAN3, LOC100347828, EHF , NAT10,LOC100354438 , LOC100346459, ZNF311	5.00E-04
GOTERM_BP_FAT	GO:0010467	gene expression	FOXP2, CAPRIN1,LOC100345425,LOC100347828, EHF , NAT10, LOC100346459, LOC100346459, JARID2, ZKSCAN3,LDLRAD3,LOC100354438 , ZNF311 ZNF311，NAT10, LOC100346459,LOC100346459, JARID2,ZKSCAN3,	5.17E-04
GOTERM_BP_FAT	GO:0034645	cellular macromolecule biosynthetic process	FOXP2, LOC100346459, JARID2, CAPRIN1, ZKSCAN3, LOC100347828,EHF , NAT10, LOC100346459, ZNF311 EHF , NAT10, LOC100346459, ZNF311	3.61E-03
GOTERM_BP_FAT	GO:0006334	nucleosome assembly	LOC100344156, LOC100345425, H1-4	1.15E-02
GOTERM_BP_FAT	GO:0031497	chromatin assembly	LOC100344156, LOC100345425, H1-4	1.41E-02
GOTERM_BP_FAT	GO:0034728	nucleosome organization	LOC100344156, LOC100345425, H1-4	1.65E-02
GOTERM_BP_FAT	GO:0006333	chromatin assembly or disassembly	LOC100344156, LOC100345425, H1-4	1.90E-02
GOTERM_BP_FAT	GO:0006323	DNA packaging	LOC100344156, LOC100345425, H1-4	2.22E-02
GOTERM_BP_FAT	GO:0065004	protein-DNA complex assembly	LOC100344156, LOC100345425, H1-4	2.60E-02
GOTERM_BP_FAT	GO:0071103	DNA conformation change	LOC100344156, LOC100345425, H1-4	3.17E-02
GOTERM_BP_FAT	GO:0071824	protein-DNA complex subunit organization	LOC100344156, LOC100345425, H1-4	3.34E-02
GOTERM_BP_FAT	GO:0006979	response to oxidative stress	GPX6, CAT, GPX5	6.93E-02
GOTERM_BP_FAT	GO:0065003	macromolecular complex assembly	LOC100344156, LOC100345425, SLC1A2, H1-4, APIP,LOC100354438	7.18E-02
GOTERM_BP_FAT	GO:0051276	chromosome organization	JARID2, LOC100344156, LOC100345425, H1-4, NAT10	7.19E-02
GOTERM_BP_FAT	GO:0006325	chromatin organization	JARID2, LOC100344156, LOC100345425, H1-4	7.26E-02
