# Supplementary material for: Genome-Wide Association Studies of Growth Trait Heterosis in Crossbred Meat Rabbits
Source: Animals (Basel). 2024 Jul 18;14(14):2096. doi: 10.3390/ani14142096 (PMC11273820; doi:10.3390/ani14142096)
Supplement: Supplementary file 1 [file animals-14-02096-s001.zip › Supplementary Table S3.xlsx]

## Sheet: Sheet1
Table S3: Heterosis correlation of KEGG enrichment analysis;
Category	Term ID	Term name	Gene list	P
KEGG_PATHWAY	ocu05322	Systemic lupus erythematosus	LOC100346975, LOC100348578, LOC100346459, LOC100346716, LOC100342635, LOC100345425, LOC100347239, LOC100344914 , LOC100345168, LOC100346459, LOC100344410	7.70E-22
KEGG_PATHWAY	ocu05034	Alcoholism	LOC100346975, LOC100348578, LOC100346459, LOC100346716, LOC100342635, LOC100345425, LOC100347239, LOC100344914 , LOC100345168, LOC100346459, LOC100344410	9.66E-20
KEGG_PATHWAY	ocu04613	Neutrophil extracellular trap formation	LOC100346975, LOC100348578, LOC100346459, LOC100346716, LOC100342635, LOC100345425, LOC100347239, LOC100344914 , LOC100345168, LOC100346459, LOC100344410	2.96E- 19
KEGG_PATHWAY	ocu05203	Viral carcinogenesis	LOC100348578, LOC100346459, LOC100346716, LOC100347239, LOC100344914 , LOC100346459	3.48E-09
KEGG_PATHWAY	ocu04217	Necroptosis	LOC100346975, LOC100342635, LOC100345168	6.52E-03
KEGG_PATHWAY	ocu04740	Olfactory transduction	LOC100342967, LOC108177326, LOC100339565, LOC108177327, LOC100339820, LOC100339317, LOC108177328, LOC108177333, LOC108177320	8.24E-02
