# Supplementary material for: Genome-Wide Association Studies of Growth Trait Heterosis in Crossbred Meat Rabbits
Source: Animals (Basel). 2024 Jul 18;14(14):2096. doi: 10.3390/ani14142096 (PMC11273820; doi:10.3390/ani14142096)
Supplement: Supplementary file 1 [file animals-14-02096-s001.zip › Supplementary Table S4.xlsx]

## Sheet: Sheet1
Table S4: GO analysis of genes in the high-frequency ROH region;
Category	Term	Count	%	PValue	Genes	List Total	Pop Hits	Pop Total	Fold Enrichment	Bonferroni	Benjamini	FDR
GOTERM_BP_DIRECT	GO:0031666~positive regulation of lipopolysaccharide-mediated signaling pathway	3	0.377834	0.0148609	ENSOCUG00000003431, ENSOCUG00000012011, ENSOCUG00000015721	425	6	12876	15.1482	1	1	1
GOTERM_BP_DIRECT	GO:0014065~phosphatidylinositol 3-kinase signaling	4	0.503778	0.0170976	ENSOCUG00000012525, ENSOCUG00000007187, ENSOCUG00000014433, ENSOCUG00000005116	425	17	12876	7.12858	1	1	1
GOTERM_BP_DIRECT	GO:0051092~positive regulation of NF-kappaB transcription factor activity	8	1.00756	0.0171702	ENSOCUG00000010336, ENSOCUG00000014492, ENSOCUG00000007831, ENSOCUG00000017763, ENSOCUG00000022585, ENSOCUG00000012011, ENSOCUG00000023790, ENSOCUG00000001542	425	81	12876	2.99224	1	1	1
GOTERM_BP_DIRECT	GO:0032469~endoplasmic reticulum calcium ion homeostasis	3	0.377834	0.0203556	ENSOCUG00000008441	425	7	12876	12.9842	1	1	1
GOTERM_BP_DIRECT	GO:0006400~tRNA modification	3	0.377834	0.0265559	ENSOCUG00000016783, ENSOCUG00000009895, ENSOCUG00000025354	425	8	12876	11.3612	1	1	1
GOTERM_BP_DIRECT	GO:0051693~actin filament capping	3	0.377834	0.0334096	ENSOCUG00000005008	425	9	12876	10.0988	1	1	1
GOTERM_BP_DIRECT	GO:0007265~Ras protein signal transduction	4	0.503778	0.034316	ENSOCUG00000016581, ENSOCUG00000012106, ENSOCUG00000022585, ENSOCUG00000015439	425	22	12876	5.50845	1	1	1
GOTERM_BP_DIRECT	GO:0007218~neuropeptide signaling pathway	5	0.629723	0.0354254	ENSOCUG00000002648, ENSOCUG00000010336, ENSOCUG00000009211, ENSOCUG00000009530, ENSOCUG00000010761	425	38	12876	3.98638	1	1	1
GOTERM_BP_DIRECT	GO:0090316~positive regulation of intracellular protein transport	3	0.377834	0.0408671	ENSOCUG00000012007, ENSOCUG00000015413, ENSOCUG00000004290	425	10	12876	9.08894	1	1	1
GOTERM_BP_DIRECT	GO:0060306~regulation of membrane repolarization	2	0.251889	0.0647771	ENSOCUG00000014205, ENSOCUG00000010416	425	2	12876	30.2965	1	1	1
GOTERM_BP_DIRECT	GO:0051310~metaphase plate congression	2	0.251889	0.0647771	ENSOCUG00000001030, ENSOCUG00000010703	425	2	12876	30.2965	1	1	1
GOTERM_BP_DIRECT	GO:0070327~thyroid hormone transport	2	0.251889	0.0647771	ENSOCUG00000016975, ENSOCUG00000017348	425	2	12876	30.2965	1	1	1
GOTERM_BP_DIRECT	GO:2000134~negative regulation of G1/S transition of mitotic cell cycle	3	0.377834	0.0664046	ENSOCUG00000016332, ENSOCUG00000022283, ENSOCUG00000004932	425	13	12876	6.99149	1	1	1
GOTERM_BP_DIRECT	GO:0060271~cilium assembly	7	0.881612	0.0669724	ENSOCUG00000010331, ENSOCUG00000013917, ENSOCUG00000009553, ENSOCUG00000000102, ENSOCUG00000010390, ENSOCUG00000012814, ENSOCUG00000004290	425	87	12876	2.43765	1	1	1
GOTERM_BP_DIRECT	GO:0045944~positive regulation of transcription from RNA polymerase II promoter	17	2.14106	0.0719143	ENSOCUG00000017763, ENSOCUG00000022585, ENSOCUG00000012011, ENSOCUG00000000286, ENSOCUG00000005116, ENSOCUG00000005512, ENSOCUG00000004932, ENSOCUG00000016849, ENSOCUG00000009448, ENSOCUG00000011752, ENSOCUG00000010455, ENSOCUG00000003431, ENSOCUG00000013454, ENSOCUG00000006091, ENSOCUG00000017779, ENSOCUG00000015479, ENSOCUG00000008373	425	325	12876	1.58474	1	1	1
GOTERM_BP_DIRECT	GO:0008380~RNA splicing	6	0.755668	0.07298	ENSOCUG00000029043, ENSOCUG00000033842, ENSOCUG00000016495, ENSOCUG00000028124, ENSOCUG00000029333, ENSOCUG00000027756	425	68	12876	2.67322	1	1	1
GOTERM_BP_DIRECT	GO:0007200~phospholipase C-activating G-protein coupled receptor signaling pathway	3	0.377834	0.0758312	ENSOCUG00000011227, ENSOCUG00000013507, ENSOCUG00000011234	425	14	12876	6.4921	1	1	1
GOTERM_BP_DIRECT	GO:0031175~neuron projection development	4	0.503778	0.0808224	ENSOCUG00000011234, ENSOCUG00000010761, ENSOCUG00000016125, ENSOCUG00000006856	425	31	12876	3.90922	1	1	1
GOTERM_BP_DIRECT	GO:0043242~negative regulation of protein complex disassembly	2	0.251889	0.0955783	ENSOCUG00000011876, ENSOCUG00000014492	425	3	12876	20.1976	1	1	1
GOTERM_BP_DIRECT	GO:2000650~negative regulation of sodium ion transmembrane transporter activity	2	0.251889	0.0955783	ENSOCUG00000006856, ENSOCUG00000006091	425	3	12876	20.1976	1	1	1
GOTERM_BP_DIRECT	GO:0090385~phagosome-lysosome fusion	2	0.251889	0.0955783	ENSOCUG00000021112, ENSOCUG00000002676	425	3	12876	20.1976	1	1	1
GOTERM_BP_DIRECT	GO:0015824~proline transport	2	0.251889	0.0955783	ENSOCUG00000014066, ENSOCUG00000015850	425	3	12876	20.1976	1	1	1
GOTERM_BP_DIRECT	GO:0002331~pre-B cell allelic exclusion	2	0.251889	0.0955783	ENSOCUG00000006995, ENSOCUG00000006989	425	3	12876	20.1976	1	1	1
Category	Term	Count	%	PValue	Genes	List Total	Pop Hits	Pop Total	Fold Enrichment	Bonferroni	Benjamini	FDR
GOTERM_CC_DIRECT	GO:0005783~endoplasmic reticulum	22	2.77078	0.000391886	ENSOCUG00000012909, ENSOCUG00000026610, ENSOCUG00000006702, ENSOCUG00000003511, ENSOCUG00000000111, ENSOCUG00000002994, ENSOCUG00000001236, ENSOCUG00000013725, ENSOCUG00000004285, ENSOCUG00000008583, ENSOCUG00000010331, ENSOCUG00000002031, ENSOCUG00000010252, ENSOCUG00000004320, ENSOCUG00000012375, ENSOCUG00000025332, ENSOCUG00000014412, ENSOCUG00000017402, ENSOCUG00000015479, ENSOCUG00000010548,…	487	304	16067	2.38756	0.093698	0.0983634	0.0983634
GOTERM_CC_DIRECT	GO:0016529~sarcoplasmic reticulum	4	0.503778	0.0136369	ENSOCUG00000011876, ENSOCUG00000038711, ENSOCUG00000001230, ENSOCUG00000014205	487	17	16067	7.76277	0.968141	1	1
GOTERM_CC_DIRECT	GO:0008091~spectrin	3	0.377834	0.0173349	ENSOCUG00000005008	487	7	16067	14.1393	0.98759	1	1
GOTERM_CC_DIRECT	GO:0030176~integral component of endoplasmic reticulum membrane	6	0.755668	0.018592	ENSOCUG00000008441, ENSOCUG00000016831, ENSOCUG00000007283, ENSOCUG00000012050	487	51	16067	3.88139	0.991	1	1
GOTERM_CC_DIRECT	GO:0005794~Golgi apparatus	20	2.51889	0.0250387	ENSOCUG00000000616, ENSOCUG00000024678, ENSOCUG00000015383, ENSOCUG00000017003, ENSOCUG00000006856, ENSOCUG00000005019, ENSOCUG00000005403, ENSOCUG00000002744, ENSOCUG00000000676, ENSOCUG00000012160, ENSOCUG00000007901, ENSOCUG00000004746, ENSOCUG00000013725, ENSOCUG00000007365, ENSOCUG00000007335, ENSOCUG00000010761, ENSOCUG00000009125, ENSOCUG00000008075, ENSOCUG00000011418, ENSOCUG00000007591	487	384	16067	1.71832	0.998279	1	1
GOTERM_CC_DIRECT	GO:0016020~membrane	22	2.77078	0.0276883	ENSOCUG00000016041, ENSOCUG00000005816, ENSOCUG00000017884, ENSOCUG00000003909, ENSOCUG00000024432, ENSOCUG00000000111, ENSOCUG00000012120, ENSOCUG00000003652, ENSOCUG00000006227, ENSOCUG00000007348, ENSOCUG00000006600, ENSOCUG00000004913, ENSOCUG00000012106, ENSOCUG00000007452, ENSOCUG00000007286, ENSOCUG00000007028, ENSOCUG00000011430, ENSOCUG00000010252, ENSOCUG00000031541, ENSOCUG00000002594,…	487	441	16067	1.64585	0.999131	1	1
GOTERM_CC_DIRECT	GO:0035869~ciliary transition zone	3	0.377834	0.0349854	ENSOCUG00000010331, ENSOCUG00000000102, ENSOCUG00000004290	487	10	16067	9.89754	0.999869	1	1
GOTERM_CC_DIRECT	GO:0005634~nucleus	78	9.82368	0.0488705	ENSOCUG00000027717, ENSOCUG00000001801, ENSOCUG00000016783, ENSOCUG00000022585, ENSOCUG00000006699, ENSOCUG00000005848, ENSOCUG00000000598, ENSOCUG00000011291, ENSOCUG00000015094, ENSOCUG00000006221, ENSOCUG00000010632, ENSOCUG00000010197, ENSOCUG00000012375, ENSOCUG00000009891, ENSOCUG00000016975, ENSOCUG00000010832, ENSOCUG00000016495, ENSOCUG00000020895, ENSOCUG00000000309, ENSOCUG00000006801,…	487	2121	16067	1.21328	0.999997	1	1
GOTERM_CC_DIRECT	GO:0000139~Golgi membrane	12	1.51134	0.05487	ENSOCUG00000014380, ENSOCUG00000000888, ENSOCUG00000010401, ENSOCUG00000005409, ENSOCUG00000008441, ENSOCUG00000001596, ENSOCUG00000005798, ENSOCUG00000015413, ENSOCUG00000012648, ENSOCUG00000011080	487	210	16067	1.88524	0.999999	1	1
GOTERM_CC_DIRECT	GO:0005576~extracellular region	33	4.15617	0.0604788	ENSOCUG00000024745, ENSOCUG00000025513, ENSOCUG00000014285, ENSOCUG00000003909, ENSOCUG00000006713, ENSOCUG00000002994, ENSOCUG00000004118, ENSOCUG00000003921, ENSOCUG00000010336, ENSOCUG00000009530, ENSOCUG00000003431, ENSOCUG00000007279, ENSOCUG00000009598, ENSOCUG00000017348, ENSOCUG00000022598, ENSOCUG00000017687, ENSOCUG00000012909, ENSOCUG00000015882, ENSOCUG00000004720, ENSOCUG00000024937,…	487	796	16067	1.36775	1	1	1
GOTERM_CC_DIRECT	GO:0005802~trans-Golgi network	6	0.755668	0.0605341	ENSOCUG00000025107, ENSOCUG00000022585, ENSOCUG00000006794, ENSOCUG00000006600, ENSOCUG00000013038, ENSOCUG00000017409	487	70	16067	2.82787	1	1	1
GOTERM_CC_DIRECT	GO:0060170~ciliary membrane	4	0.503778	0.0611008	ENSOCUG00000000286, ENSOCUG00000000102, ENSOCUG00000010390, ENSOCUG00000001228	487	30	16067	4.3989	1	1	1
GOTERM_CC_DIRECT	GO:0000242~pericentriolar material	3	0.377834	0.0653636	ENSOCUG00000006424, ENSOCUG00000000102, ENSOCUG00000010944	487	14	16067	7.06967	1	1	1
GOTERM_CC_DIRECT	GO:0030057~desmosome	3	0.377834	0.0653636	ENSOCUG00000007342, ENSOCUG00000006498, ENSOCUG00000007355	487	14	16067	7.06967	1	1	1
GOTERM_CC_DIRECT	GO:1990716~axonemal central apparatus	2	0.251889	0.0880331	ENSOCUG00000014285, ENSOCUG00000007586	487	3	16067	21.9945	1	1	1
Category	Term	Count	%	PValue	Genes	List Total	Pop Hits	Pop Total	Fold Enrichment	Bonferroni	Benjamini	FDR
GOTERM_MF_DIRECT	GO:0070628~proteasome binding	6	0.755668	1.782e-05	ENSOCUG00000004696, ENSOCUG00000016766	481	12	15612	16.2287	0.00758033	0.00760913	0.00760913
GOTERM_MF_DIRECT	GO:0016504~peptidase activator activity	5	0.629723	9.83328e-05	ENSOCUG00000004696	481	9	15612	18.0319	0.0411208	0.020994	0.020994
GOTERM_MF_DIRECT	GO:0070577~lysine-acetylated histone binding	5	0.629723	0.00119653	ENSOCUG00000004696	481	16	15612	10.1429	0.400239	0.170306	0.170306
GOTERM_MF_DIRECT	GO:0003824~catalytic activity	18	2.267	0.00325566	ENSOCUG00000029929, ENSOCUG00000024326, ENSOCUG00000031191, ENSOCUG00000037772, ENSOCUG00000037992, ENSOCUG00000037475, ENSOCUG00000036084, ENSOCUG00000037560, ENSOCUG00000038570, ENSOCUG00000031511, ENSOCUG00000034672, ENSOCUG00000036138, ENSOCUG00000036434, ENSOCUG00000031933, ENSOCUG00000034779, ENSOCUG00000036947, ENSOCUG00000034967, ENSOCUG00000031308	481	263	15612	2.22142	0.75153	0.347542	0.347542
GOTERM_MF_DIRECT	GO:0005543~phospholipid binding	6	0.755668	0.00809882	ENSOCUG00000016041, ENSOCUG00000010331, ENSOCUG00000015882, ENSOCUG00000005008, ENSOCUG00000002244	481	41	15612	4.74986	0.968954	0.69164	0.69164
GOTERM_MF_DIRECT	GO:0009055~electron carrier activity	5	0.629723	0.0143882	ENSOCUG00000027442, ENSOCUG00000017826, ENSOCUG00000027438, ENSOCUG00000025605	481	31	15612	5.23506	0.997947	1	1
GOTERM_MF_DIRECT	GO:0004842~ubiquitin-protein transferase activity	8	1.00756	0.023167	ENSOCUG00000003816, ENSOCUG00000025107, ENSOCUG00000014471, ENSOCUG00000001552, ENSOCUG00000006856, ENSOCUG00000012011, ENSOCUG00000007824, ENSOCUG00000006989	481	92	15612	2.82238	0.999955	1	1
GOTERM_MF_DIRECT	GO:0004415~hyalurononglucosaminidase activity	3	0.377834	0.0233587	ENSOCUG00000021314, ENSOCUG00000015116, ENSOCUG00000011449	481	8	15612	12.1715	0.999959	1	1
GOTERM_MF_DIRECT	GO:0000287~magnesium ion binding	11	1.38539	0.0349612	ENSOCUG00000015705, ENSOCUG00000014492, ENSOCUG00000038711, ENSOCUG00000026238, ENSOCUG00000001030, ENSOCUG00000002671, ENSOCUG00000000231, ENSOCUG00000008075, ENSOCUG00000003862, ENSOCUG00000005016, ENSOCUG00000009934	481	168	15612	2.12519	1	1	1
GOTERM_MF_DIRECT	GO:0097573~glutathione oxidoreductase activity	3	0.377834	0.036049	ENSOCUG00000013249	481	10	15612	9.73721	1	1	1
GOTERM_MF_DIRECT	GO:0003723~RNA binding	26	3.27456	0.0458734	ENSOCUG00000020940, ENSOCUG00000003925, ENSOCUG00000022143, ENSOCUG00000022069, ENSOCUG00000035782, ENSOCUG00000006221, ENSOCUG00000032587, ENSOCUG00000029043, ENSOCUG00000010353, ENSOCUG00000010197, ENSOCUG00000006387, ENSOCUG00000009895, ENSOCUG00000012814, ENSOCUG00000024139, ENSOCUG00000013043, ENSOCUG00000001552, ENSOCUG00000027027, ENSOCUG00000016091, ENSOCUG00000025947, ENSOCUG00000001316,…	481	567	15612	1.48835	1	1	1
GOTERM_MF_DIRECT	GO:0050661~NADP binding	4	0.503778	0.0584658	ENSOCUG00000023460, ENSOCUG00000016975, ENSOCUG00000000379, ENSOCUG00000022657	481	29	15612	4.47688	1	1	1
GOTERM_MF_DIRECT	GO:0061630~ubiquitin protein ligase activity	8	1.00756	0.0743128	ENSOCUG00000003816, ENSOCUG00000014471, ENSOCUG00000006995, ENSOCUG00000007201, ENSOCUG00000027961, ENSOCUG00000006856, ENSOCUG00000012011, ENSOCUG00000006989	481	119	15612	2.18201	1	1	1
GOTERM_MF_DIRECT	GO:0005262~calcium channel activity	4	0.503778	0.0799004	ENSOCUG00000008441, ENSOCUG00000017832	481	33	15612	3.93423	1	1	1
GOTERM_MF_DIRECT	GO:0004653~polypeptide N-acetylgalactosaminyltransferase activity	3	0.377834	0.0852324	ENSOCUG00000000888, ENSOCUG00000005798, ENSOCUG00000011080	481	16	15612	6.08576	1	1	1
GOTERM_MF_DIRECT	GO:0016620~oxidoreductase activity, acting on the aldehyde or oxo group of donors, NAD or NADP as acceptor	3	0.377834	0.0852324	ENSOCUG00000010380	481	16	15612	6.08576	1	1	1
GOTERM_MF_DIRECT	GO:1990837~sequence-specific double-stranded DNA binding	8	1.00756	0.0880105	ENSOCUG00000000309, ENSOCUG00000007499, ENSOCUG00000006091, ENSOCUG00000017779, ENSOCUG00000005512, ENSOCUG00000004324, ENSOCUG00000013678, ENSOCUG00000010547	481	124	15612	2.09402	1	1	1
GOTERM_MF_DIRECT	GO:0070324~thyroid hormone binding	2	0.251889	0.0894355	ENSOCUG00000016975, ENSOCUG00000017348	481	3	15612	21.6383	1	1	1
