# Supplementary material for: Genome-Wide Association Studies of Growth Trait Heterosis in Crossbred Meat Rabbits
Source: Animals (Basel). 2024 Jul 18;14(14):2096. doi: 10.3390/ani14142096 (PMC11273820; doi:10.3390/ani14142096)
Supplement: Supplementary file 1 [file animals-14-02096-s001.zip › Supplementary Table S5.xlsx]

## Sheet: Sheet1
Table S5: KEGG enrichment analysis of candidate genes in high-frequency ROH region.
Category	Term	Count	%	PValue	Genes	List Total	Pop Hits	Pop Total	Fold Enrichment	Bonferroni	Benjamini	FDR
KEGG_PATHWAY	ocu05222:Small cell lung cancer	8	1.00756	0.0124359	ENSOCUG00000010104, ENSOCUG00000007286, ENSOCUG00000027442, ENSOCUG00000012011, ENSOCUG00000000111, ENSOCUG00000005116, ENSOCUG00000027438, ENSOCUG00000025605	215	94	8038	3.18179	0.967166	1	1
KEGG_PATHWAY	ocu05210:Colorectal cancer	8	1.00756	0.0170318	ENSOCUG00000016581, ENSOCUG00000012106, ENSOCUG00000027442, ENSOCUG00000000384, ENSOCUG00000031526, ENSOCUG00000005116, ENSOCUG00000027438, ENSOCUG00000025605	215	100	8038	2.99088	0.990811	1	1
KEGG_PATHWAY	ocu04215:Apoptosis - multiple species	5	0.629723	0.0268136	ENSOCUG00000027442, ENSOCUG00000031526, ENSOCUG00000006600, ENSOCUG00000027438, ENSOCUG00000025605	215	43	8038	4.34721	0.999401	1	1
KEGG_PATHWAY	ocu04974:Protein digestion and absorption	8	1.00756	0.0283619	ENSOCUG00000007286, ENSOCUG00000012367, ENSOCUG00000015850, ENSOCUG00000015841, ENSOCUG00000009592, ENSOCUG00000000111, ENSOCUG00000013743, ENSOCUG00000012093	215	111	8038	2.69449	0.999612	1	1
KEGG_PATHWAY	ocu02010:ABC transporters	5	0.629723	0.0333524	ENSOCUG00000014380, ENSOCUG00000008011, ENSOCUG00000027125, ENSOCUG00000017926, ENSOCUG00000014338	215	46	8038	4.0637	0.999905	1	1
KEGG_PATHWAY	ocu05132:Salmonella infection	13	1.63728	0.0338635	ENSOCUG00000016581, ENSOCUG00000004906, ENSOCUG00000012011, ENSOCUG00000007606, ENSOCUG00000001542, ENSOCUG00000027438, ENSOCUG00000000676, ENSOCUG00000025605, ENSOCUG00000027442, ENSOCUG00000003285, ENSOCUG00000013510, ENSOCUG00000008373, ENSOCUG00000009451	215	249	8038	1.95188	0.999918	1	1
KEGG_PATHWAY	ocu05160:Hepatitis C	9	1.1335	0.0452144	ENSOCUG00000012106, ENSOCUG00000017763, ENSOCUG00000027442, ENSOCUG00000012011, ENSOCUG00000006227, ENSOCUG00000005116, ENSOCUG00000027438, ENSOCUG00000024937, ENSOCUG00000025605	215	149	8038	2.25822	0.999997	1	1
KEGG_PATHWAY	ocu05145:Toxoplasmosis	8	1.00756	0.0472893	ENSOCUG00000028024, ENSOCUG00000027442, ENSOCUG00000012011, ENSOCUG00000007606, ENSOCUG00000006227, ENSOCUG00000027438, ENSOCUG00000024937, ENSOCUG00000025605	215	124	8038	2.412	0.999998	1	1
KEGG_PATHWAY	ocu05200:Pathways in cancer	21	2.64484	0.053771	ENSOCUG00000016581, ENSOCUG00000017884, ENSOCUG00000017687, ENSOCUG00000012011, ENSOCUG00000006713, ENSOCUG00000000111, ENSOCUG00000010171, ENSOCUG00000006227, ENSOCUG00000005116, ENSOCUG00000027438, ENSOCUG00000024937, ENSOCUG00000025605, ENSOCUG00000010104, ENSOCUG00000007222, ENSOCUG00000012106, ENSOCUG00000007286, ENSOCUG00000027442, ENSOCUG00000010376, ENSOCUG00000000384, ENSOCUG00000031526,…	215	512	8038	1.53341	1	1	1
KEGG_PATHWAY	ocu05100:Bacterial invasion of epithelial cells	6	0.755668	0.0539054	ENSOCUG00000010104, ENSOCUG00000004906, ENSOCUG00000003285, ENSOCUG00000006438, ENSOCUG00000005116, ENSOCUG00000008373	215	77	8038	2.9132	1	1	1
KEGG_PATHWAY	ocu04140:Autophagy - animal	8	1.00756	0.0642454	ENSOCUG00000012106, ENSOCUG00000007187, ENSOCUG00000017003, ENSOCUG00000007695, ENSOCUG00000012011, ENSOCUG00000005116, ENSOCUG00000009451, ENSOCUG00000017409	215	133	8038	2.24878	1	1	1
KEGG_PATHWAY	ocu01100:Metabolic pathways	52	6.54912	0.066037	ENSOCUG00000000231, ENSOCUG00000003862, ENSOCUG00000027438, ENSOCUG00000015408, ENSOCUG00000008446, ENSOCUG00000006461, ENSOCUG00000000281, ENSOCUG00000027442, ENSOCUG00000028058, ENSOCUG00000009451, ENSOCUG00000011449, ENSOCUG00000026238, ENSOCUG00000001596, ENSOCUG00000005798, ENSOCUG00000001236, ENSOCUG00000011080, ENSOCUG00000008473, ENSOCUG00000001121, ENSOCUG00000015116, ENSOCUG00000013336,…	215	1569	8038	1.23905	1	1	1
KEGG_PATHWAY	ocu05164:Influenza A	9	1.1335	0.0673154	ENSOCUG00000024745, ENSOCUG00000017763, ENSOCUG00000027442, ENSOCUG00000002594, ENSOCUG00000006227, ENSOCUG00000005116, ENSOCUG00000027438, ENSOCUG00000024937, ENSOCUG00000025605	215	162	8038	2.077	1	1	1
KEGG_PATHWAY	ocu05235:PD-L1 expression and PD-1 checkpoint pathway in cancer	6	0.755668	0.0699031	ENSOCUG00000012106, ENSOCUG00000012011, ENSOCUG00000007606, ENSOCUG00000006227, ENSOCUG00000005116, ENSOCUG00000024937	215	83	8038	2.70261	1	1	1
KEGG_PATHWAY	ocu05022:Pathways of neurodegeneration - multiple diseases	19	2.39295	0.0699071	ENSOCUG00000022964, ENSOCUG00000017003, ENSOCUG00000006702, ENSOCUG00000007606, ENSOCUG00000003985, ENSOCUG00000009917, ENSOCUG00000027438, ENSOCUG00000025605, ENSOCUG00000030143, ENSOCUG00000012106, ENSOCUG00000037867, ENSOCUG00000027442, ENSOCUG00000002594, ENSOCUG00000006794, ENSOCUG00000003891, ENSOCUG00000025662, ENSOCUG00000013510, ENSOCUG00000009451, ENSOCUG00000017409	215	465	8038	1.5276	1	1	1
KEGG_PATHWAY	ocu05161:Hepatitis B	9	1.1335	0.0712185	ENSOCUG00000012106, ENSOCUG00000017763, ENSOCUG00000027442, ENSOCUG00000012011, ENSOCUG00000007606, ENSOCUG00000006227, ENSOCUG00000005116, ENSOCUG00000027438, ENSOCUG00000025605	215	164	8038	2.05167	1	1	1
KEGG_PATHWAY	ocu00531:Glycosaminoglycan degradation	3	0.377834	0.073838	ENSOCUG00000021314, ENSOCUG00000015116, ENSOCUG00000011449	215	17	8038	6.59754	1	1	1
KEGG_PATHWAY	ocu04960:Aldosterone-regulated sodium reabsorption	4	0.503778	0.0746385	ENSOCUG00000012106, ENSOCUG00000007187, ENSOCUG00000014471, ENSOCUG00000005116	215	37	8038	4.04173	1	1	1
KEGG_PATHWAY	ocu04120:Ubiquitin mediated proteolysis	8	1.00756	0.077367	ENSOCUG00000000932, ENSOCUG00000014471, ENSOCUG00000006856, ENSOCUG00000012011, ENSOCUG00000025662, ENSOCUG00000012827, ENSOCUG00000006600, ENSOCUG00000014987	215	139	8038	2.15171	1	1	1
KEGG_PATHWAY	ocu04722:Neurotrophin signaling pathway	7	0.881612	0.0779693	ENSOCUG00000012106, ENSOCUG00000014492, ENSOCUG00000007187, ENSOCUG00000012011, ENSOCUG00000006438, ENSOCUG00000005116, ENSOCUG00000001542	215	112	8038	2.33663	1	1	1
KEGG_PATHWAY	ocu04917:Prolactin signaling pathway	5	0.629723	0.0825538	ENSOCUG00000011227, ENSOCUG00000012106, ENSOCUG00000001076, ENSOCUG00000006438, ENSOCUG00000005116	215	62	8038	3.015	1	1	1
KEGG_PATHWAY	ocu01524:Platinum drug resistance	6	0.755668	0.0882429	ENSOCUG00000027442, ENSOCUG00000010376, ENSOCUG00000031526, ENSOCUG00000005116, ENSOCUG00000027438, ENSOCUG00000025605	215	89	8038	2.52041	1	1	1
KEGG_PATHWAY	ocu00340:Histidine metabolism	3	0.377834	0.0979943	ENSOCUG00000016840, ENSOCUG00000010185, ENSOCUG00000009065	215	20	8038	5.60791	1	1	1
